# Supplementary material for: Identifying M1 Macrophage-Related Genes Through a Co-expression Network to Construct a Four-Gene Risk-Scoring Model for Predicting Thyroid Cancer Prognosis
Source: Front Genet. 2020 Oct 29;11:591079. doi: 10.3389/fgene.2020.591079 (PMC7658400; doi:10.3389/fgene.2020.591079)
Supplement: Supplementary Table S2 — Univariate cox analysis within the hub module. [file Table_2.csv]

Supplementary Table S2
Univariate cox analysis within the hub module
	beta	HR (95% CI for HR)	HR	HR.confint.lower	HR.confint.upper	wald.test	p.value
IGJ	-0.19	0.82 (0.63-1.1)	0.82	0.63	1.1	2	0.16
CCL19	0.23	1.3 (0.87-1.8)	1.3	0.87	1.8	1.5	0.23
IGLL5	-0.25	0.78 (0.58-1)	0.78	0.58	1	2.8	0.095
C7	0.65	1.9 (1.1-3.4)	1.9	1.1	3.4	4.8	0.029
PCSK2	-0.00033	1 (0.65-1.5)	1	0.65	1.5	0	1
HLA_DQA2	0.26	1.3 (0.74-2.3)	1.3	0.74	2.3	0.82	0.37
CXCL9	-0.38	0.69 (0.47-1)	0.69	0.47	1	3.9	0.047
CHIT1	-0.33	0.72 (0.48-1.1)	0.72	0.48	1.1	2.4	0.12
CTSE	-0.14	0.87 (0.53-1.4)	0.87	0.53	1.4	0.35	0.56
CCL18	-0.0016	1 (0.59-1.7)	1	0.59	1.7	0	1
LTB	0.19	1.2 (0.66-2.2)	1.2	0.66	2.2	0.39	0.53
MARCO	0.99	2.7 (1.2-6.1)	2.7	1.2	6.1	5.7	0.017
HLA_DQB2	0.17	1.2 (0.61-2.3)	1.2	0.61	2.3	0.25	0.62
C1S	1.4	3.9 (1.5-10)	3.9	1.5	10	7.4	0.0067
LYZ	0.6	1.8 (0.88-3.8)	1.8	0.88	3.8	2.6	0.11
C3	-0.39	0.68 (0.34-1.3)	0.68	0.34	1.3	1.2	0.26
CADM3	0.16	1.2 (0.73-1.9)	1.2	0.73	1.9	0.43	0.51
CXCL10	-0.56	0.57 (0.34-0.94)	0.57	0.34	0.94	4.8	0.029
BIRC7	0.35	1.4 (1-2)	1.4	1	2	3.8	0.05
CD22	0.095	1.1 (0.63-1.9)	1.1	0.63	1.9	0.11	0.73
SPP1	0.76	2.1 (1.3-3.5)	2.1	1.3	3.5	9.8	0.0018
HLA_DOA	-0.3	0.74 (0.43-1.3)	0.74	0.43	1.3	1.2	0.28
C1R	1.3	3.7 (1.3-11)	3.7	1.3	11	6	0.014
CD27	-0.43	0.65 (0.35-1.2)	0.65	0.35	1.2	1.9	0.17
CITED1	-0.42	0.66 (0.47-0.93)	0.66	0.47	0.93	5.6	0.018
MAG	0.19	1.2 (0.69-2.1)	1.2	0.69	2.1	0.42	0.52
HHATL	0.16	1.2 (0.64-2.1)	1.2	0.64	2.1	0.27	0.6
DUSP2	0.16	1.2 (0.6-2.3)	1.2	0.6	2.3	0.22	0.64
PTGDS	-0.15	0.86 (0.52-1.4)	0.86	0.52	1.4	0.31	0.58
BIRC3	0.17	1.2 (0.58-2.4)	1.2	0.58	2.4	0.23	0.63
CD79A	-0.2	0.81 (0.59-1.1)	0.81	0.59	1.1	1.5	0.22
HLA_DRB5	0.24	1.3 (0.64-2.5)	1.3	0.64	2.5	0.47	0.49
IL2RG	-0.37	0.69 (0.31-1.5)	0.69	0.31	1.5	0.82	0.36
CD2	-0.52	0.6 (0.3-1.2)	0.6	0.3	1.2	2.2	0.14
CARD11	0.64	1.9 (0.81-4.4)	1.9	0.81	4.4	2.2	0.14
GGT6	-0.18	0.83 (0.42-1.6)	0.83	0.42	1.6	0.28	0.6
HLA_DQA1	-0.26	0.77 (0.37-1.6)	0.77	0.37	1.6	0.47	0.49
CD3D	-0.49	0.61 (0.33-1.1)	0.61	0.33	1.1	2.4	0.12
CCL5	-0.65	0.52 (0.32-0.85)	0.52	0.32	0.85	6.7	0.0099
HLA_DPA1	-0.42	0.65 (0.29-1.5)	0.65	0.29	1.5	1.1	0.3
VAT1L	0.065	1.1 (0.56-2)	1.1	0.56	2	0.04	0.84
FNDC1	0.035	1 (0.58-1.9)	1	0.58	1.9	0.01	0.91
HLA_DRA	-0.15	0.86 (0.34-2.2)	0.86	0.34	2.2	0.1	0.75
MZB1	-0.3	0.74 (0.52-1.1)	0.74	0.52	1.1	2.7	0.1
IL4I1	0.12	1.1 (0.48-2.6)	1.1	0.48	2.6	0.08	0.78
CFB	-0.83	0.44 (0.24-0.8)	0.44	0.24	0.8	7.1	0.0075
RGS1	0.059	1.1 (0.51-2.2)	1.1	0.51	2.2	0.03	0.87
HLA_DQB1	-0.28	0.76 (0.34-1.7)	0.76	0.34	1.7	0.49	0.48
TMEM176B	2.20E-05	1 (0.47-2.1)	1	0.47	2.1	0	1
THRSP	-0.9	0.41 (0.2-0.83)	0.41	0.2	0.83	6.1	0.013
SLC43A3	0.38	1.5 (0.66-3.2)	1.5	0.66	3.2	0.87	0.35
HLA_DRB1	-0.3	0.74 (0.32-1.8)	0.74	0.32	1.8	0.45	0.5
ALDOC	0.16	1.2 (0.57-2.4)	1.2	0.57	2.4	0.19	0.66
CD3E	-0.42	0.66 (0.33-1.3)	0.66	0.33	1.3	1.4	0.24
HLA_DPB1	-0.49	0.61 (0.27-1.4)	0.61	0.27	1.4	1.4	0.24
MRC1	1.4	4.1 (1.7-9.7)	4.1	1.7	9.7	10	0.0016
TMEM176A	0.24	1.3 (0.57-2.8)	1.3	0.57	2.8	0.34	0.56
LCP1	1.2	3.4 (1.3-8.9)	3.4	1.3	8.9	5.9	0.015
SLAMF8	-0.51	0.6 (0.26-1.4)	0.6	0.26	1.4	1.5	0.22
ST6GAL1	0.37	1.4 (0.7-3)	1.4	0.7	3	0.97	0.32
IL7R	0.56	1.8 (0.88-3.5)	1.8	0.88	3.5	2.6	0.11
BATF	-0.094	0.91 (0.38-2.2)	0.91	0.38	2.2	0.04	0.83
CXCL13	-0.11	0.89 (0.62-1.3)	0.89	0.62	1.3	0.37	0.54
ITGB2	0.33	1.4 (0.47-4.1)	1.4	0.47	4.1	0.35	0.56
PALM3	-0.26	0.77 (0.43-1.4)	0.77	0.43	1.4	0.74	0.39
TNFRSF18	-0.27	0.77 (0.37-1.6)	0.77	0.37	1.6	0.52	0.47
KLHDC7B	0.075	1.1 (0.59-2)	1.1	0.59	2	0.06	0.81
FPR3	0.27	1.3 (0.54-3.2)	1.3	0.54	3.2	0.36	0.55
GZMA	-0.75	0.47 (0.27-0.84)	0.47	0.27	0.84	6.5	0.011
FAM65B	0.37	1.5 (0.59-3.6)	1.5	0.59	3.6	0.67	0.41
CCL2	0.65	1.9 (1.1-3.3)	1.9	1.1	3.3	5.7	0.017
OLR1	1.3	3.7 (1.5-8.7)	3.7	1.5	8.7	8.6	0.0033
LSP1	1.3	3.6 (0.99-13)	3.6	0.99	13	3.8	0.051
EBI3	-0.74	0.47 (0.18-1.2)	0.47	0.18	1.2	2.3	0.13
ANKRD22	0.88	2.4 (0.93-6.3)	2.4	0.93	6.3	3.3	0.07
CECR1	-0.51	0.6 (0.32-1.1)	0.6	0.32	1.1	2.6	0.11
IDO1	-0.45	0.64 (0.34-1.2)	0.64	0.34	1.2	2	0.16
STMN2	-0.7	0.49 (0.19-1.3)	0.49	0.19	1.3	2	0.15
CD52	0.84	2.3 (0.89-6.1)	2.3	0.89	6.1	2.9	0.087
CD164L2	-0.45	0.64 (0.29-1.4)	0.64	0.29	1.4	1.2	0.27
IL18	-0.3	0.74 (0.31-1.8)	0.74	0.31	1.8	0.44	0.51
BCL2A1	0.41	1.5 (0.59-3.9)	1.5	0.59	3.9	0.74	0.39
EVI2B	0.25	1.3 (0.51-3.2)	1.3	0.51	3.2	0.28	0.6
DERL3	-0.67	0.51 (0.26-1)	0.51	0.26	1	3.9	0.049
CST7	0.04	1 (0.47-2.3)	1	0.47	2.3	0.01	0.92
C1QC	-0.17	0.84 (0.39-1.8)	0.84	0.39	1.8	0.19	0.67
SLC1A5	0.3	1.4 (0.54-3.4)	1.4	0.54	3.4	0.42	0.51
LTF	0.068	1.1 (0.7-1.6)	1.1	0.7	1.6	0.09	0.76
RTN4RL2	0.36	1.4 (0.72-2.8)	1.4	0.72	2.8	1.1	0.3
CD74	-0.47	0.62 (0.22-1.7)	0.62	0.22	1.7	0.83	0.36
PTPRC	0.19	1.2 (0.61-2.4)	1.2	0.61	2.4	0.29	0.59
CCL4	-0.11	0.9 (0.39-2.1)	0.9	0.39	2.1	0.07	0.79
CD69	0.69	2 (0.96-4.2)	2	0.96	4.2	3.4	0.066
F5	0.54	1.7 (1.2-2.5)	1.7	1.2	2.5	8.4	0.0037
IL2RB	-0.65	0.52 (0.23-1.2)	0.52	0.23	1.2	2.4	0.12
CYBB	0.39	1.5 (0.57-3.8)	1.5	0.57	3.8	0.65	0.42
PLEK	0.14	1.2 (0.48-2.8)	1.2	0.48	2.8	0.1	0.75
SLAMF7	-0.62	0.54 (0.3-0.98)	0.54	0.3	0.98	4.2	0.042
MMP12	0.35	1.4 (0.91-2.2)	1.4	0.91	2.2	2.4	0.12
C1QB	-0.15	0.86 (0.42-1.8)	0.86	0.42	1.8	0.16	0.69
IRF4	0.22	1.2 (0.65-2.4)	1.2	0.65	2.4	0.45	0.5
CD53	0.27	1.3 (0.51-3.3)	1.3	0.51	3.3	0.32	0.57
TREM2	-0.73	0.48 (0.22-1)	0.48	0.22	1	3.5	0.062
CD163	0.24	1.3 (0.58-2.8)	1.3	0.58	2.8	0.37	0.54
LAMP3	0.092	1.1 (0.51-2.4)	1.1	0.51	2.4	0.05	0.82
NCF2	1.6	5.2 (1.4-19)	5.2	1.4	19	6.3	0.012
ZNF683	-1	0.35 (0.16-0.77)	0.35	0.16	0.77	6.9	0.0088
HLA_DOB	-0.47	0.63 (0.29-1.3)	0.63	0.29	1.3	1.4	0.23
CCL3	-0.2	0.82 (0.39-1.7)	0.82	0.39	1.7	0.27	0.6
CCL4L1	0.21	1.2 (0.66-2.3)	1.2	0.66	2.3	0.43	0.51
RARRES1	0.68	2 (0.82-4.7)	2	0.82	4.7	2.3	0.13
AOC1	0.27	1.3 (0.71-2.4)	1.3	0.71	2.4	0.76	0.38
NKG7	-0.84	0.43 (0.24-0.79)	0.43	0.24	0.79	7.3	0.0069
ETV7	-0.92	0.4 (0.17-0.91)	0.4	0.17	0.91	4.7	0.03
ALOX5AP	1.7	5.6 (1.6-20)	5.6	1.6	20	7.2	0.0074
HLA_DMA	-0.64	0.53 (0.19-1.4)	0.53	0.19	1.4	1.6	0.21
ADM	0.1	1.1 (0.49-2.5)	1.1	0.49	2.5	0.06	0.8
PSMB9	-1.3	0.28 (0.12-0.7)	0.28	0.12	0.7	7.5	0.0063
DOK2	0.78	2.2 (0.72-6.5)	2.2	0.72	6.5	1.9	0.17
LST1	0.79	2.2 (0.9-5.4)	2.2	0.9	5.4	3	0.084
RAC2	0.11	1.1 (0.42-3)	1.1	0.42	3	0.05	0.83
CLEC10A	0.37	1.4 (0.63-3.3)	1.4	0.63	3.3	0.75	0.39
GZMH	-0.79	0.45 (0.23-0.88)	0.45	0.23	0.88	5.5	0.019
TEPP	-0.72	0.48 (0.23-1)	0.48	0.23	1	3.6	0.057
SFTPA1	0.042	1 (0.8-1.4)	1	0.8	1.4	0.1	0.76
DGCR6	-0.071	0.93 (0.53-1.6)	0.93	0.53	1.6	0.06	0.8
CXCL12	0.93	2.5 (0.96-6.7)	2.5	0.96	6.7	3.5	0.061
GPR183	0.79	2.2 (1.1-4.6)	2.2	1.1	4.6	4.5	0.034
ADRA2A	1.1	2.9 (1.3-6.7)	2.9	1.3	6.7	6.3	0.012
IL32	0.032	1 (0.47-2.3)	1	0.47	2.3	0.01	0.94
GZMK	-0.4	0.67 (0.36-1.2)	0.67	0.36	1.2	1.6	0.2
HK3	0.63	1.9 (0.74-4.8)	1.9	0.74	4.8	1.7	0.19
FCGR3A	-0.24	0.78 (0.39-1.6)	0.78	0.39	1.6	0.46	0.5
FOLR2	-0.45	0.64 (0.23-1.7)	0.64	0.23	1.7	0.76	0.38
CD8B	-0.95	0.39 (0.17-0.88)	0.39	0.17	0.88	5.2	0.023
CTSW	-0.49	0.61 (0.27-1.4)	0.61	0.27	1.4	1.4	0.24
LILRB4	-0.58	0.56 (0.27-1.2)	0.56	0.27	1.2	2.4	0.12
C1QA	0.042	1 (0.45-2.4)	1	0.45	2.4	0.01	0.92
SPI1	0.95	2.6 (0.73-9.1)	2.6	0.73	9.1	2.2	0.14
HCK	1.2	3.2 (1.1-9.9)	3.2	1.1	9.9	4.2	0.039
HSD17B14	-0.26	0.77 (0.38-1.6)	0.77	0.38	1.6	0.49	0.49
TYROBP	0.071	1.1 (0.36-3.2)	1.1	0.36	3.2	0.02	0.9
CTLA4	0.034	1 (0.43-2.5)	1	0.43	2.5	0.01	0.94
FCER1G	0.49	1.6 (0.66-4.1)	1.6	0.66	4.1	1.1	0.29
AQP3	1.9	6.8 (2-23)	6.8	2	23	9.5	0.0021
ITGAX	-0.017	0.98 (0.37-2.6)	0.98	0.37	2.6	0	0.97
C3AR1	-0.063	0.94 (0.37-2.4)	0.94	0.37	2.4	0.02	0.89
UBD	-0.31	0.73 (0.41-1.3)	0.73	0.41	1.3	1.2	0.28
CD48	-0.39	0.68 (0.29-1.6)	0.68	0.29	1.6	0.81	0.37
AIF1	0.42	1.5 (0.51-4.6)	1.5	0.51	4.6	0.56	0.45
CYTIP	0.51	1.7 (0.7-4)	1.7	0.7	4	1.3	0.25
HLA_B	-0.91	0.4 (0.19-0.84)	0.4	0.19	0.84	5.8	0.016
CIITA	0.075	1.1 (0.42-2.8)	1.1	0.42	2.8	0.02	0.88
CD8A	-0.81	0.44 (0.23-0.87)	0.44	0.23	0.87	5.7	0.017
ACSL5	0.036	1 (0.4-2.7)	1	0.4	2.7	0.01	0.94
CXCL11	-0.79	0.46 (0.22-0.93)	0.46	0.22	0.93	4.7	0.031
F13A1	0.12	1.1 (0.53-2.4)	1.1	0.53	2.4	0.1	0.76
CSTA	1.4	4.1 (1.7-10)	4.1	1.7	10	9.6	0.002
ARL4C	0.81	2.3 (1.1-4.6)	2.3	1.1	4.6	4.9	0.027
CXCR4	0.3	1.4 (0.68-2.7)	1.4	0.68	2.7	0.74	0.39
OSCAR	1.1	2.9 (1-8.5)	2.9	1	8.5	4	0.046
NR1D1	0.11	1.1 (0.5-2.5)	1.1	0.5	2.5	0.07	0.79
CD7	-0.49	0.61 (0.28-1.3)	0.61	0.28	1.3	1.5	0.22
HAPLN3	0.53	1.7 (0.59-4.8)	1.7	0.59	4.8	0.97	0.32
APOL4	1.1	3 (0.94-9.5)	3	0.94	9.5	3.5	0.063
ENPP2	0.72	2.1 (1-4.1)	2.1	1	4.1	4.3	0.039
ACP5	0.36	1.4 (0.57-3.6)	1.4	0.57	3.6	0.57	0.45
SASH3	-0.12	0.89 (0.39-2)	0.89	0.39	2	0.08	0.78
WARS	-0.75	0.47 (0.21-1.1)	0.47	0.21	1.1	3.2	0.072
JAK3	-0.55	0.58 (0.16-2.1)	0.58	0.16	2.1	0.72	0.4
STAT4	0.36	1.4 (0.5-4.1)	1.4	0.5	4.1	0.46	0.5
MNDA	0.64	1.9 (0.56-6.4)	1.9	0.56	6.4	1.1	0.3
CEBPA	-0.36	0.7 (0.31-1.6)	0.7	0.31	1.6	0.73	0.39
CD5	-0.19	0.83 (0.37-1.9)	0.83	0.37	1.9	0.2	0.66
HSD11B1	0.68	2 (0.65-6)	2	0.65	6	1.4	0.23
BST2	-0.3	0.74 (0.34-1.6)	0.74	0.34	1.6	0.58	0.45
FAM26F	-0.76	0.47 (0.2-1.1)	0.47	0.2	1.1	3	0.084
GBP3	-0.092	0.91 (0.5-1.7)	0.91	0.5	1.7	0.09	0.77
STAT1	-0.85	0.43 (0.2-0.93)	0.43	0.2	0.93	4.6	0.032
EVI2A	0.52	1.7 (0.54-5.2)	1.7	0.54	5.2	0.8	0.37
FABP3	0.78	2.2 (1.3-3.8)	2.2	1.3	3.8	8.1	0.0043
CSF2RB	0.74	2.1 (0.89-5)	2.1	0.89	5	2.8	0.092
FERMT3	0.099	1.1 (0.39-3.1)	1.1	0.39	3.1	0.03	0.85
NCF4	0.25	1.3 (0.41-4)	1.3	0.41	4	0.18	0.67
RNASE6	0.062	1.1 (0.38-2.9)	1.1	0.38	2.9	0.01	0.9
AMICA1	0.96	2.6 (0.91-7.5)	2.6	0.91	7.5	3.2	0.074
FBLL1	-0.96	0.38 (0.12-1.2)	0.38	0.12	1.2	2.7	0.1
GGCT	-0.9	0.41 (0.15-1.1)	0.41	0.15	1.1	3	0.084
LAPTM5	0.5	1.6 (0.52-5.1)	1.6	0.52	5.1	0.73	0.39
LGALS2	-0.17	0.85 (0.37-1.9)	0.85	0.37	1.9	0.16	0.69
SELL	0.29	1.3 (0.67-2.7)	1.3	0.67	2.7	0.67	0.41
MSR1	0.55	1.7 (0.7-4.3)	1.7	0.7	4.3	1.4	0.24
CCR1	-0.35	0.71 (0.28-1.8)	0.71	0.28	1.8	0.55	0.46
CCDC88C	0.12	1.1 (0.38-3.4)	1.1	0.38	3.4	0.05	0.83
GBP2	-1.2	0.31 (0.11-0.9)	0.31	0.11	0.9	4.6	0.032
ITGAM	1.4	4 (1.1-15)	4	1.1	15	4.2	0.039
CORO1A	-0.14	0.87 (0.36-2.1)	0.87	0.36	2.1	0.09	0.77
SIT1	-0.54	0.58 (0.26-1.3)	0.58	0.26	1.3	1.7	0.2
IKZF3	-0.6	0.55 (0.17-1.7)	0.55	0.17	1.7	1	0.31
FCHO1	0.1	1.1 (0.26-4.7)	1.1	0.26	4.7	0.02	0.89
SERPING1	0.32	1.4 (0.33-5.8)	1.4	0.33	5.8	0.2	0.66
LY96	0.079	1.1 (0.28-4.2)	1.1	0.28	4.2	0.01	0.91
VSIG4	0.99	2.7 (1.2-6.2)	2.7	1.2	6.2	5.4	0.02
TNFAIP8L2	-0.099	0.91 (0.29-2.8)	0.91	0.29	2.8	0.03	0.87
IL1B	0.92	2.5 (1.1-5.6)	2.5	1.1	5.6	5.1	0.024
RARRES3	-0.94	0.39 (0.16-0.98)	0.39	0.16	0.98	4.1	0.044
PTGER4	1	2.7 (0.92-7.9)	2.7	0.92	7.9	3.3	0.069
HCST	-0.16	0.85 (0.32-2.2)	0.85	0.32	2.2	0.11	0.74
TRIM22	-0.27	0.76 (0.36-1.6)	0.76	0.36	1.6	0.49	0.49
C2	-0.013	0.99 (0.4-2.4)	0.99	0.4	2.4	0	0.98
FPR1	1.2	3.2 (1.5-6.9)	3.2	1.5	6.9	8.8	0.0031
P2RY8	0.071	1.1 (0.44-2.6)	1.1	0.44	2.6	0.03	0.87
RAB7B	0.14	1.1 (0.57-2.3)	1.1	0.57	2.3	0.15	0.7
PTAFR	0.064	1.1 (0.33-3.4)	1.1	0.33	3.4	0.01	0.91
FOXP3	0.24	1.3 (0.49-3.3)	1.3	0.49	3.3	0.25	0.62
CCR5	-0.67	0.51 (0.22-1.2)	0.51	0.22	1.2	2.4	0.12
SPN	1.1	3 (0.92-9.6)	3	0.92	9.6	3.3	0.07
KIF5A	0.18	1.2 (0.56-2.6)	1.2	0.56	2.6	0.22	0.64
HAVCR2	0.44	1.6 (0.47-5.1)	1.6	0.47	5.1	0.52	0.47
SELPLG	0.94	2.6 (0.65-10)	2.6	0.65	10	1.8	0.18
WAS	0.19	1.2 (0.41-3.6)	1.2	0.41	3.6	0.12	0.73
STK17B	1.2	3.4 (1.2-9.4)	3.4	1.2	9.4	5.4	0.02
B2M	-1.4	0.24 (0.079-0.71)	0.24	0.079	0.71	6.6	0.0099
IGSF6	-0.2	0.82 (0.23-2.9)	0.82	0.23	2.9	0.1	0.75
TSPAN33	0.096	1.1 (0.44-2.7)	1.1	0.44	2.7	0.04	0.84
FYB	-0.13	0.88 (0.38-2)	0.88	0.38	2	0.09	0.76
MPEG1	0.22	1.2 (0.47-3.3)	1.2	0.47	3.3	0.19	0.66
FGL2	0.78	2.2 (0.96-5)	2.2	0.96	5	3.5	0.062
SECTM1	0.28	1.3 (0.52-3.3)	1.3	0.52	3.3	0.34	0.56
PIK3CD	-0.063	0.94 (0.3-2.9)	0.94	0.3	2.9	0.01	0.91
MOXD1	0.38	1.5 (0.56-3.8)	1.5	0.56	3.8	0.62	0.43
HLA_F	-0.82	0.44 (0.2-0.95)	0.44	0.2	0.95	4.3	0.038
SAMSN1	0.63	1.9 (0.75-4.7)	1.9	0.75	4.7	1.8	0.18
PLTP	1.1	2.9 (1.1-7.9)	2.9	1.1	7.9	4.5	0.033
CD37	0.29	1.3 (0.55-3.3)	1.3	0.55	3.3	0.43	0.51
LIMD2	-0.17	0.84 (0.33-2.1)	0.84	0.33	2.1	0.13	0.72
TYMP	0.19	1.2 (0.53-2.8)	1.2	0.53	2.8	0.21	0.65
CD86	1.3	3.6 (1.2-11)	3.6	1.2	11	5	0.025
MILR1	0.99	2.7 (1.1-6.5)	2.7	1.1	6.5	5	0.026
IL2RA	0.89	2.4 (0.97-6.1)	2.4	0.97	6.1	3.6	0.057
GBP4	-0.83	0.44 (0.21-0.93)	0.44	0.21	0.93	4.6	0.031
IRF8	0.4	1.5 (0.71-3.1)	1.5	0.71	3.1	1.1	0.29
HMOX1	0.065	1.1 (0.51-2.2)	1.1	0.51	2.2	0.03	0.86
CCL3L3	0.16	1.2 (0.63-2.2)	1.2	0.63	2.2	0.24	0.62
CX3CR1	-0.54	0.58 (0.25-1.3)	0.58	0.25	1.3	1.6	0.2
CD84	-0.35	0.71 (0.25-2)	0.71	0.25	2	0.44	0.51
PDCD1LG2	-0.38	0.68 (0.27-1.8)	0.68	0.27	1.8	0.62	0.43
MS4A6A	0.037	1 (0.33-3.3)	1	0.33	3.3	0	0.95
MSC	1.6	5.1 (1.4-19)	5.1	1.4	19	5.8	0.016
RUNX3	0.064	1.1 (0.46-2.5)	1.1	0.46	2.5	0.02	0.88
MS4A4A	0.17	1.2 (0.41-3.4)	1.2	0.41	3.4	0.1	0.75
CXCR3	-0.78	0.46 (0.19-1.1)	0.46	0.19	1.1	2.9	0.088
GPR68	0.52	1.7 (0.79-3.6)	1.7	0.79	3.6	1.8	0.18
VCAM1	1	2.7 (1.3-5.6)	2.7	1.3	5.6	7.2	0.0072
CXCR6	-0.79	0.45 (0.18-1.1)	0.45	0.18	1.1	3	0.083
CCR2	-0.62	0.54 (0.18-1.6)	0.54	0.18	1.6	1.2	0.27
GBP1	-0.29	0.75 (0.35-1.6)	0.75	0.35	1.6	0.56	0.45
LCK	-0.5	0.61 (0.29-1.3)	0.61	0.29	1.3	1.8	0.18
LY86	0.9	2.4 (0.79-7.5)	2.4	0.79	7.5	2.4	0.12
HLA_C	-0.73	0.48 (0.23-1)	0.48	0.23	1	3.6	0.059
SLA	0.24	1.3 (0.47-3.5)	1.3	0.47	3.5	0.23	0.63
SLAMF6	-0.64	0.53 (0.24-1.2)	0.53	0.24	1.2	2.5	0.11
APOBR	1.4	4.2 (1.1-16)	4.2	1.1	16	4.7	0.03
KLRB1	-0.91	0.4 (0.18-0.92)	0.4	0.18	0.92	4.7	0.03
SLC7A5	0.69	2 (1.2-3.3)	2	1.2	3.3	6.9	0.0085
NCKAP1L	0.48	1.6 (0.54-4.8)	1.6	0.54	4.8	0.72	0.39
C5AR1	1	2.7 (1.4-5.3)	2.7	1.4	5.3	8.8	0.0029
ADAMDEC1	-0.65	0.52 (0.26-1.1)	0.52	0.26	1.1	3.2	0.073
SKAP1	-0.2	0.82 (0.35-1.9)	0.82	0.35	1.9	0.22	0.64
ITGB7	0.078	1.1 (0.55-2.1)	1.1	0.55	2.1	0.05	0.82
TOX	0.14	1.2 (0.48-2.8)	1.2	0.48	2.8	0.1	0.75
PTPN7	-0.4	0.67 (0.28-1.6)	0.67	0.28	1.6	0.77	0.38
PLA2G2E	-0.27	0.76 (0.3-1.9)	0.76	0.3	1.9	0.32	0.57
MAP4K1	-0.31	0.74 (0.26-2)	0.74	0.26	2	0.34	0.56
CELF2	0.77	2.2 (0.73-6.5)	2.2	0.73	6.5	1.9	0.17
GPR34	-0.64	0.53 (0.18-1.6)	0.53	0.18	1.6	1.3	0.25
MAN1A1	1.4	4 (1.2-13)	4	1.2	13	5.4	0.021
CCL8	0.021	1 (0.44-2.4)	1	0.44	2.4	0	0.96
ITGAL	-0.12	0.89 (0.4-2)	0.89	0.4	2	0.09	0.77
SLC1A3	0.6	1.8 (0.67-5)	1.8	0.67	5	1.4	0.24
GBP5	-0.62	0.54 (0.25-1.2)	0.54	0.25	1.2	2.4	0.12
CLEC7A	1.2	3.3 (0.9-13)	3.3	0.9	13	3.2	0.072
RND1	0.64	1.9 (0.9-4)	1.9	0.9	4	2.8	0.091
PDCD1	-0.82	0.44 (0.19-1)	0.44	0.19	1	3.9	0.049
SNX20	0.17	1.2 (0.39-3.6)	1.2	0.39	3.6	0.09	0.76
VAV1	-0.19	0.82 (0.3-2.3)	0.82	0.3	2.3	0.14	0.71
PIGR	-1	0.35 (0.12-1)	0.35	0.12	1	3.6	0.056
CSF1R	0.38	1.5 (0.46-4.7)	1.5	0.46	4.7	0.43	0.51
XCL2	-1.1	0.34 (0.13-0.88)	0.34	0.13	0.88	5	0.026
ASPHD2	-0.69	0.5 (0.16-1.6)	0.5	0.16	1.6	1.4	0.25
TIGIT	-0.18	0.84 (0.34-2)	0.84	0.34	2	0.16	0.69
DAPP1	0.92	2.5 (0.98-6.5)	2.5	0.98	6.5	3.7	0.055
ISG15	-0.69	0.5 (0.2-1.2)	0.5	0.2	1.2	2.3	0.13
ARHGAP30	0.14	1.2 (0.44-3)	1.2	0.44	3	0.09	0.77
SIRPG	-0.66	0.52 (0.21-1.3)	0.52	0.21	1.3	2	0.16
CLEC4E	-0.051	0.95 (0.35-2.6)	0.95	0.35	2.6	0.01	0.92
EPSTI1	-0.67	0.51 (0.2-1.3)	0.51	0.2	1.3	2	0.16
BIN2	0.22	1.2 (0.38-4.1)	1.2	0.38	4.1	0.13	0.72
CD300LF	1.1	3.1 (0.93-10)	3.1	0.93	10	3.4	0.065
TAP1	-0.71	0.49 (0.22-1.1)	0.49	0.22	1.1	3	0.085
SLC17A9	0.59	1.8 (0.51-6.4)	1.8	0.51	6.4	0.85	0.36
DHRS3	-1.3	0.28 (0.12-0.66)	0.28	0.12	0.66	8.5	0.0035
UBE2C	0.66	1.9 (0.8-4.7)	1.9	0.8	4.7	2.1	0.14
CD274	-0.24	0.79 (0.29-2.2)	0.79	0.29	2.2	0.22	0.64
AQP9	1	2.7 (1.2-6.3)	2.7	1.2	6.3	5.5	0.019
SUSD3	-0.79	0.45 (0.15-1.4)	0.45	0.15	1.4	1.9	0.17
PHLDA2	0.26	1.3 (0.44-3.8)	1.3	0.44	3.8	0.22	0.64
IFI44L	-0.52	0.6 (0.26-1.4)	0.6	0.26	1.4	1.4	0.23
LAG3	-1.1	0.33 (0.13-0.81)	0.33	0.13	0.81	5.9	0.016
CCR7	0.16	1.2 (0.59-2.3)	1.2	0.59	2.3	0.21	0.65
CCDC109B	0.12	1.1 (0.31-4.1)	1.1	0.31	4.1	0.03	0.86
DOCK10	0.49	1.6 (0.5-5.3)	1.6	0.5	5.3	0.65	0.42
FGR	0.32	1.4 (0.46-4.1)	1.4	0.46	4.1	0.32	0.57
TMC8	0.35	1.4 (0.42-4.9)	1.4	0.42	4.9	0.31	0.57
TOP2A	0.65	1.9 (0.77-4.8)	1.9	0.77	4.8	2	0.16
MYCL	0.47	1.6 (0.57-4.5)	1.6	0.57	4.5	0.8	0.37
FAM107B	1.7	5.4 (2-15)	5.4	2	15	11	0.00091
ARHGAP9	-0.18	0.84 (0.31-2.3)	0.84	0.31	2.3	0.13	0.72
CD4	0.34	1.4 (0.41-4.8)	1.4	0.41	4.8	0.3	0.58
LGALS9	-0.2	0.82 (0.28-2.4)	0.82	0.28	2.4	0.13	0.71
CELF4	-0.28	0.76 (0.23-2.5)	0.76	0.23	2.5	0.21	0.65
WTIP	-0.29	0.75 (0.21-2.6)	0.75	0.21	2.6	0.2	0.65
SLC22A3	1.6	5.2 (1.8-15)	5.2	1.8	15	8.9	0.0029
FCGR2A	1.1	2.9 (0.99-8.8)	2.9	0.99	8.8	3.8	0.052
UPK3BL	0.3	1.3 (0.7-2.6)	1.3	0.7	2.6	0.79	0.37
IFI6	-1.1	0.34 (0.12-0.96)	0.34	0.12	0.96	4.1	0.042
CSF2RA	0.84	2.3 (0.66-8.2)	2.3	0.66	8.2	1.7	0.19
PRF1	-0.87	0.42 (0.18-0.98)	0.42	0.18	0.98	4.1	0.044
GPSM3	0.35	1.4 (0.53-3.9)	1.4	0.53	3.9	0.48	0.49
HNMT	0.95	2.6 (0.59-11)	2.6	0.59	11	1.6	0.21
SAMHD1	0.64	1.9 (0.56-6.4)	1.9	0.56	6.4	1	0.31
IL33	0.88	2.4 (1.2-4.9)	2.4	1.2	4.9	6	0.015
GZMB	-0.6	0.55 (0.23-1.3)	0.55	0.23	1.3	1.8	0.18
INPP5D	-0.39	0.67 (0.25-1.8)	0.67	0.25	1.8	0.61	0.44
LAIR1	0.21	1.2 (0.4-3.8)	1.2	0.4	3.8	0.14	0.71
CMKLR1	0.63	1.9 (0.68-5.2)	1.9	0.68	5.2	1.4	0.23
PON3	-0.083	0.92 (0.34-2.5)	0.92	0.34	2.5	0.03	0.87
TNFAIP3	0.77	2.2 (1-4.6)	2.2	1	4.6	4	0.045
IFITM1	-0.1	0.9 (0.3-2.7)	0.9	0.3	2.7	0.03	0.85
CXorf21	1	2.8 (0.83-9.7)	2.8	0.83	9.7	2.7	0.098
CD40	-0.71	0.49 (0.19-1.2)	0.49	0.19	1.2	2.3	0.13
FAM150B	-0.54	0.58 (0.17-2)	0.58	0.17	2	0.76	0.38
BATF2	-0.58	0.56 (0.26-1.2)	0.56	0.26	1.2	2.3	0.13
APBB1IP	0.25	1.3 (0.44-3.7)	1.3	0.44	3.7	0.21	0.65
APOL6	-0.74	0.48 (0.17-1.3)	0.48	0.17	1.3	2	0.16
NTN4	0.82	2.3 (0.8-6.5)	2.3	0.8	6.5	2.4	0.12
CIART	-0.34	0.71 (0.3-1.7)	0.71	0.3	1.7	0.61	0.44
CCDC69	0.41	1.5 (0.57-3.9)	1.5	0.57	3.9	0.69	0.41
APOL1	-0.63	0.53 (0.2-1.4)	0.53	0.2	1.4	1.6	0.2
SNX10	0.38	1.5 (0.48-4.5)	1.5	0.48	4.5	0.45	0.5
S100A5	-0.57	0.57 (0.23-1.4)	0.57	0.23	1.4	1.5	0.22
HPN	-0.16	0.86 (0.47-1.6)	0.86	0.47	1.6	0.26	0.61
IL27RA	0.78	2.2 (0.56-8.5)	2.2	0.56	8.5	1.2	0.26
SEMA7A	1.3	3.5 (1.5-8.2)	3.5	1.5	8.2	8.7	0.0031
SAMD9	-0.36	0.7 (0.27-1.8)	0.7	0.27	1.8	0.57	0.45
PLA1A	0.42	1.5 (0.63-3.7)	1.5	0.63	3.7	0.86	0.35
GAL3ST4	0.46	1.6 (0.52-4.9)	1.6	0.52	4.9	0.66	0.42
SPAG4	0.053	1.1 (0.4-2.8)	1.1	0.4	2.8	0.01	0.91
CD79B	-0.25	0.78 (0.39-1.6)	0.78	0.39	1.6	0.5	0.48
GPR132	1.1	3 (1-9.1)	3	1	9.1	3.9	0.049
TNFSF13B	-0.19	0.82 (0.31-2.2)	0.82	0.31	2.2	0.16	0.69
CYP27A1	0.54	1.7 (0.65-4.5)	1.7	0.65	4.5	1.2	0.27
SH2D2A	-0.21	0.81 (0.3-2.2)	0.81	0.3	2.2	0.17	0.68
PDE4B	0.94	2.6 (0.98-6.7)	2.6	0.98	6.7	3.6	0.056
PAG1	1	2.9 (0.96-8.5)	2.9	0.96	8.5	3.6	0.059
IL10RA	-0.018	0.98 (0.39-2.5)	0.98	0.39	2.5	0	0.97
CTSS	-0.3	0.74 (0.24-2.3)	0.74	0.24	2.3	0.27	0.6
KIAA0226L	-0.084	0.92 (0.26-3.2)	0.92	0.26	3.2	0.02	0.9
LRRC25	-0.28	0.76 (0.22-2.6)	0.76	0.22	2.6	0.2	0.66
SLCO2B1	0.27	1.3 (0.45-3.8)	1.3	0.45	3.8	0.24	0.63
HCLS1	0.29	1.3 (0.46-3.9)	1.3	0.46	3.9	0.28	0.59
OAS1	-0.89	0.41 (0.14-1.2)	0.41	0.14	1.2	2.8	0.097
TNFRSF4	0.12	1.1 (0.45-2.9)	1.1	0.45	2.9	0.07	0.79
C12orf75	0.49	1.6 (0.63-4.2)	1.6	0.63	4.2	1	0.31
CSF1	0.63	1.9 (0.37-9.4)	1.9	0.37	9.4	0.58	0.45
NUGGC	-0.2	0.82 (0.35-1.9)	0.82	0.35	1.9	0.2	0.65
FAIM3	-0.093	0.91 (0.41-2)	0.91	0.41	2	0.05	0.82
DDX60	-0.51	0.6 (0.27-1.3)	0.6	0.27	1.3	1.6	0.21
MTHFD2	0.55	1.7 (0.88-3.4)	1.7	0.88	3.4	2.5	0.11
IFI27	-0.33	0.72 (0.29-1.8)	0.72	0.29	1.8	0.51	0.48
APBA2	0.83	2.3 (0.84-6.3)	2.3	0.84	6.3	2.6	0.11
P2RY13	-0.31	0.73 (0.22-2.4)	0.73	0.22	2.4	0.26	0.61
FMO2	0.83	2.3 (1.1-4.9)	2.3	1.1	4.9	4.6	0.033
SRGN	0.93	2.5 (1-6.2)	2.5	1	6.2	4.2	0.039
OAS3	-0.33	0.72 (0.36-1.5)	0.72	0.36	1.5	0.82	0.36
BTK	0.66	1.9 (0.67-5.7)	1.9	0.67	5.7	1.5	0.22
IFIT3	-0.95	0.39 (0.14-1.1)	0.39	0.14	1.1	3.4	0.067
CD247	-0.6	0.55 (0.22-1.4)	0.55	0.22	1.4	1.6	0.21
SIGLEC10	0.14	1.1 (0.41-3.2)	1.1	0.41	3.2	0.07	0.8
GZMM	-0.84	0.43 (0.19-1)	0.43	0.19	1	3.7	0.054
RBP4	0.82	2.3 (1.4-3.7)	2.3	1.4	3.7	11	0.001
ATP6V0D2	-0.023	0.98 (0.45-2.1)	0.98	0.45	2.1	0	0.95
RBP5	0.14	1.1 (0.53-2.5)	1.1	0.53	2.5	0.12	0.72
GATA3	-0.77	0.46 (0.11-1.9)	0.46	0.11	1.9	1.1	0.29
PIM1	1.5	4.7 (2.1-11)	4.7	2.1	11	13	0.00025
MEOX1	0.6	1.8 (0.66-5)	1.8	0.66	5	1.3	0.25
SLC15A3	-0.023	0.98 (0.32-3)	0.98	0.32	3	0	0.97
CCL23	1.5	4.6 (1.9-11)	4.6	1.9	11	11	0.001
OAS2	-0.41	0.67 (0.28-1.6)	0.67	0.28	1.6	0.84	0.36
C1orf162	1.2	3.3 (0.81-13)	3.3	0.81	13	2.8	0.095
CYTH4	-0.33	0.72 (0.28-1.9)	0.72	0.28	1.9	0.45	0.5
LCP2	-0.16	0.86 (0.26-2.9)	0.86	0.26	2.9	0.06	0.8
FKBP11	-0.29	0.75 (0.33-1.7)	0.75	0.33	1.7	0.51	0.48
PSORS1C1	-0.11	0.9 (0.19-4.3)	0.9	0.19	4.3	0.02	0.89
TPD52L1	-1.8	0.17 (0.055-0.54)	0.17	0.055	0.54	9.2	0.0025
TAGAP	0.14	1.2 (0.48-2.7)	1.2	0.48	2.7	0.1	0.75
TSPEAR	-0.18	0.84 (0.22-3.2)	0.84	0.22	3.2	0.07	0.79
PRKCB	0.1	1.1 (0.52-2.4)	1.1	0.52	2.4	0.07	0.79
LCN12	-0.73	0.48 (0.23-1)	0.48	0.23	1	3.8	0.051
RASGRP1	-0.14	0.87 (0.29-2.6)	0.87	0.29	2.6	0.06	0.81
KLHL30	-0.0088	0.99 (0.32-3.1)	0.99	0.32	3.1	0	0.99
NABP1	1.1	3.1 (0.72-14)	3.1	0.72	14	2.3	0.13
HLA_A	-1.2	0.29 (0.12-0.68)	0.29	0.12	0.68	8.1	0.0044
MS4A7	0.61	1.8 (0.59-5.8)	1.8	0.59	5.8	1.1	0.29
DOCK2	0.56	1.8 (0.66-4.7)	1.8	0.66	4.7	1.2	0.26
CD300A	0.76	2.1 (0.77-5.9)	2.1	0.77	5.9	2.1	0.14
POU2AF1	-0.42	0.66 (0.35-1.2)	0.66	0.35	1.2	1.8	0.18
IFIT2	-0.82	0.44 (0.19-1)	0.44	0.19	1	3.6	0.06
RASSF2	0.8	2.2 (0.95-5.3)	2.2	0.95	5.3	3.4	0.065
PPP1R16B	0.49	1.6 (0.77-3.4)	1.6	0.77	3.4	1.6	0.2
FCGR2B	0.59	1.8 (0.47-6.9)	1.8	0.47	6.9	0.74	0.39
AKNA	-0.2	0.82 (0.22-3.1)	0.82	0.22	3.1	0.08	0.77
SIRPA	1.9	6.7 (2-22)	6.7	2	22	9.6	0.0019
ADAM8	1	2.8 (0.97-8.2)	2.8	0.97	8.2	3.6	0.057
CLEC4A	1.2	3.4 (1.1-11)	3.4	1.1	11	4.2	0.04
FMNL1	0.62	1.9 (0.4-8.6)	1.9	0.4	8.6	0.62	0.43
RGS10	0.049	1.1 (0.25-4.4)	1.1	0.25	4.4	0	0.95
CD97	0.076	1.1 (0.35-3.3)	1.1	0.35	3.3	0.02	0.89
C16orf54	-0.14	0.87 (0.37-2.1)	0.87	0.37	2.1	0.09	0.76
VPREB3	0.065	1.1 (0.64-1.8)	1.1	0.64	1.8	0.06	0.8
FABP5	1.1	3.1 (1.3-7.1)	3.1	1.3	7.1	6.8	0.0093
PLEKHO1	0.28	1.3 (0.39-4.5)	1.3	0.39	4.5	0.2	0.66
IKZF1	-0.0037	1 (0.4-2.5)	1	0.4	2.5	0	0.99
IFI16	0.9	2.5 (0.62-9.7)	2.5	0.62	9.7	1.6	0.2
RRM2	0.62	1.9 (0.73-4.7)	1.9	0.73	4.7	1.7	0.19
TOX2	0.61	1.8 (0.74-4.5)	1.8	0.74	4.5	1.7	0.19
CD3G	-0.55	0.58 (0.23-1.4)	0.58	0.23	1.4	1.4	0.24
BRSK1	0.42	1.5 (0.75-3.1)	1.5	0.75	3.1	1.4	0.25
PLCB2	-0.29	0.75 (0.23-2.5)	0.75	0.23	2.5	0.22	0.64
CD6	-0.68	0.51 (0.2-1.3)	0.51	0.2	1.3	2.2	0.14
SVOPL	0.35	1.4 (0.61-3.3)	1.4	0.61	3.3	0.67	0.41
GPR114	-1.3	0.28 (0.089-0.85)	0.28	0.089	0.85	5	0.026
UCN	-1.1	0.33 (0.089-1.2)	0.33	0.089	1.2	2.8	0.096
GNAZ	0.081	1.1 (0.37-3.2)	1.1	0.37	3.2	0.02	0.88
S100A1	-0.99	0.37 (0.2-0.7)	0.37	0.2	0.7	9.6	0.002
MYO1F	0.58	1.8 (0.49-6.6)	1.8	0.49	6.6	0.77	0.38
CLEC2B	0.018	1 (0.28-3.7)	1	0.28	3.7	0	0.98
PIK3AP1	0.71	2 (0.73-5.7)	2	0.73	5.7	1.8	0.18
MYO7A	-1.3	0.28 (0.069-1.1)	0.28	0.069	1.1	3.3	0.07
SDS	-0.13	0.88 (0.4-1.9)	0.88	0.4	1.9	0.1	0.75
SIGLEC1	-0.47	0.63 (0.25-1.6)	0.63	0.25	1.6	1	0.32
FCGR1A	-0.065	0.94 (0.3-2.9)	0.94	0.3	2.9	0.01	0.91
GOLT1A	-0.81	0.44 (0.22-0.91)	0.44	0.22	0.91	5	0.026
SLITRK4	1	2.7 (0.92-8)	2.7	0.92	8	3.3	0.069
FAM150A	0.33	1.4 (0.49-4)	1.4	0.49	4	0.39	0.53
RSAD2	-0.78	0.46 (0.16-1.3)	0.46	0.16	1.3	2	0.15
FAM46C	-0.46	0.63 (0.28-1.4)	0.63	0.28	1.4	1.3	0.25
SAMD9L	-0.7	0.5 (0.21-1.2)	0.5	0.21	1.2	2.4	0.12
SH3BP1	-0.44	0.64 (0.16-2.5)	0.64	0.16	2.5	0.4	0.53
SLA2	-0.95	0.39 (0.13-1.1)	0.39	0.13	1.1	3	0.081
IL6R	0.92	2.5 (0.94-6.8)	2.5	0.94	6.8	3.4	0.067
TNFRSF1B	-0.35	0.71 (0.18-2.8)	0.71	0.18	2.8	0.24	0.62
SIGLEC14	0.57	1.8 (0.64-4.9)	1.8	0.64	4.9	1.2	0.27
SLC37A2	-0.044	0.96 (0.33-2.8)	0.96	0.33	2.8	0.01	0.94
NLRC5	-0.79	0.45 (0.17-1.2)	0.45	0.17	1.2	2.4	0.12
AOAH	-0.16	0.85 (0.33-2.2)	0.85	0.33	2.2	0.12	0.73
PARVG	-0.015	0.99 (0.26-3.7)	0.99	0.26	3.7	0	0.98
GPR171	-0.27	0.77 (0.29-2)	0.77	0.29	2	0.28	0.59
LAT2	0.95	2.6 (0.71-9.4)	2.6	0.71	9.4	2.1	0.15
PLBD1	1.4	4.1 (1.5-11)	4.1	1.5	11	7.2	0.0074
ATP2A3	-0.19	0.83 (0.3-2.3)	0.83	0.3	2.3	0.14	0.71
CCR4	0.51	1.7 (0.72-3.8)	1.7	0.72	3.8	1.4	0.23
DUSP13	-0.04	0.96 (0.39-2.4)	0.96	0.39	2.4	0.01	0.93
XAF1	-0.48	0.62 (0.24-1.6)	0.62	0.24	1.6	0.98	0.32
GYPC	0.85	2.3 (0.74-7.3)	2.3	0.74	7.3	2.1	0.15
IFIT1	-0.7	0.5 (0.18-1.3)	0.5	0.18	1.3	1.9	0.16
LYPD1	-0.14	0.87 (0.27-2.8)	0.87	0.27	2.8	0.05	0.82
ARHGAP4	-0.22	0.81 (0.27-2.4)	0.81	0.27	2.4	0.15	0.7
P2RY10	0.073	1.1 (0.5-2.3)	1.1	0.5	2.3	0.03	0.85
GALNT6	1.1	2.9 (1.3-6.4)	2.9	1.3	6.4	7.4	0.0067
ABCC4	0.66	1.9 (0.74-5)	1.9	0.74	5	1.8	0.18
OASL	-0.029	0.97 (0.46-2.1)	0.97	0.46	2.1	0.01	0.94
ZAP70	-0.61	0.54 (0.22-1.3)	0.54	0.22	1.3	1.8	0.19
APOL3	-0.64	0.53 (0.17-1.6)	0.53	0.17	1.6	1.2	0.27
TLR2	0.74	2.1 (0.92-4.7)	2.1	0.92	4.7	3.1	0.077
RCSD1	0.011	1 (0.39-2.6)	1	0.39	2.6	0	0.98
ADAM19	0.73	2.1 (0.99-4.3)	2.1	0.99	4.3	3.7	0.053
TBXAS1	0.48	1.6 (0.43-6.1)	1.6	0.43	6.1	0.5	0.48
UNC13D	0.091	1.1 (0.27-4.4)	1.1	0.27	4.4	0.02	0.9
PTPN22	0.73	2.1 (0.68-6.3)	2.1	0.68	6.3	1.7	0.2
MKI67	0.73	2.1 (0.79-5.4)	2.1	0.79	5.4	2.2	0.14
WDFY4	0.23	1.3 (0.43-3.7)	1.3	0.43	3.7	0.17	0.68
GIMAP4	-0.24	0.79 (0.24-2.6)	0.79	0.24	2.6	0.16	0.69
BMP6	-0.29	0.75 (0.21-2.6)	0.75	0.21	2.6	0.2	0.65
PSTPIP1	-0.61	0.54 (0.18-1.7)	0.54	0.18	1.7	1.1	0.29
PIM2	-0.47	0.62 (0.32-1.2)	0.62	0.32	1.2	1.9	0.17
HMHA1	0.11	1.1 (0.34-3.7)	1.1	0.34	3.7	0.03	0.85
CPNE5	-0.55	0.58 (0.23-1.5)	0.58	0.23	1.5	1.3	0.25
BTN3A2	-0.68	0.51 (0.2-1.3)	0.51	0.2	1.3	2	0.16
P2RY12	0.9	2.4 (0.82-7.4)	2.4	0.82	7.4	2.6	0.11
TRPV2	0.97	2.6 (0.69-10)	2.6	0.69	10	2	0.16
BANK1	0.17	1.2 (0.46-3)	1.2	0.46	3	0.12	0.73
NRK	0.58	1.8 (0.84-3.8)	1.8	0.84	3.8	2.3	0.13
MYBL2	0.21	1.2 (0.58-2.7)	1.2	0.58	2.7	0.3	0.58
APOBEC3D	-0.49	0.61 (0.23-1.7)	0.61	0.23	1.7	0.93	0.34
NFAM1	-0.62	0.54 (0.14-2)	0.54	0.14	2	0.82	0.36
SERPINF2	1.1	3 (1.2-7.7)	3	1.2	7.7	5.3	0.022
CASP4	1.2	3.4 (0.8-14)	3.4	0.8	14	2.8	0.097
SLAMF1	-0.52	0.59 (0.2-1.8)	0.59	0.2	1.8	0.87	0.35
NUSAP1	0.43	1.5 (0.51-4.6)	1.5	0.51	4.6	0.6	0.44
S1PR4	0.73	2.1 (0.74-5.8)	2.1	0.74	5.8	2	0.16
CD300C	1.5	4.6 (1.2-18)	4.6	1.2	18	4.8	0.029
PLEKHF1	0.22	1.2 (0.31-4.9)	1.2	0.31	4.9	0.09	0.76
RTP4	-1.8	0.16 (0.049-0.53)	0.16	0.049	0.53	8.9	0.0028
TPX2	0.86	2.4 (0.9-6.1)	2.4	0.9	6.1	3.1	0.079
ADORA3	-1.1	0.32 (0.091-1.1)	0.32	0.091	1.1	3.2	0.073
RUNDC3A	0.69	2 (0.58-6.9)	2	0.58	6.9	1.2	0.28
ECEL1	-2.8	0.063 (0.0074-0.54)	0.063	0.0074	0.54	6.4	0.012
SLC7A7	0.67	2 (0.66-5.8)	2	0.66	5.8	1.4	0.23
MICAL1	0.73	2.1 (0.46-9.4)	2.1	0.46	9.4	0.91	0.34
SERPINB9	0.72	2 (0.72-5.9)	2	0.72	5.9	1.8	0.18
EPB41L3	1.1	3 (1-8.9)	3	1	8.9	3.8	0.051
PTGER2	1.3	3.6 (1.3-9.7)	3.6	1.3	9.7	6.2	0.013
RTN4R	-0.46	0.63 (0.21-1.9)	0.63	0.21	1.9	0.66	0.42
CD14	0.22	1.2 (0.48-3.3)	1.2	0.48	3.3	0.21	0.65
CLEC12A	0.84	2.3 (0.72-7.5)	2.3	0.72	7.5	2	0.16
IFITM3	0.48	1.6 (0.5-5.3)	1.6	0.5	5.3	0.64	0.42
SHC2	0.74	2.1 (0.47-9.4)	2.1	0.47	9.4	0.93	0.33
CD96	-0.83	0.44 (0.16-1.2)	0.44	0.16	1.2	2.6	0.11
FUOM	-0.86	0.42 (0.13-1.4)	0.42	0.13	1.4	2	0.16
KCNK6	0.68	2 (0.42-9.2)	2	0.42	9.2	0.73	0.39
TNFAIP8	0.22	1.3 (0.35-4.4)	1.3	0.35	4.4	0.12	0.73
GLIPR1	1.4	3.9 (1.7-8.8)	3.9	1.7	8.8	11	0.0011
ARID5A	1.3	3.6 (1.2-11)	3.6	1.2	11	5	0.025
SIGLEC7	0.033	1 (0.3-3.6)	1	0.3	3.6	0	0.96
PCED1B	0.13	1.1 (0.25-5.1)	1.1	0.25	5.1	0.03	0.87
PRKAR2B	2.1	8.4 (1.8-39)	8.4	1.8	39	7.6	0.006
S100A14	-0.59	0.55 (0.19-1.6)	0.55	0.19	1.6	1.2	0.28
NPL	-0.48	0.62 (0.24-1.6)	0.62	0.24	1.6	0.97	0.33
ITGA4	0.71	2 (0.78-5.3)	2	0.78	5.3	2.1	0.15
FGD2	0.47	1.6 (0.64-4)	1.6	0.64	4	0.99	0.32
PIK3R5	0.53	1.7 (0.47-6.2)	1.7	0.47	6.2	0.65	0.42
P2RX7	0.67	2 (0.58-6.6)	2	0.58	6.6	1.2	0.28
SIGLEC9	0.53	1.7 (0.39-7.3)	1.7	0.39	7.3	0.5	0.48
GIMAP2	-0.33	0.72 (0.27-1.9)	0.72	0.27	1.9	0.45	0.5
SH2D1A	-0.28	0.76 (0.33-1.8)	0.76	0.33	1.8	0.41	0.52
ARL11	0.72	2.1 (0.54-7.8)	2.1	0.54	7.8	1.1	0.29
TNFSF10	0.44	1.6 (0.59-4.1)	1.6	0.59	4.1	0.8	0.37
CDC20	0.43	1.5 (0.62-3.8)	1.5	0.62	3.8	0.86	0.35
NCF1	-0.3	0.74 (0.27-2)	0.74	0.27	2	0.34	0.56
IRF1	-0.57	0.57 (0.23-1.4)	0.57	0.23	1.4	1.6	0.21
TAS1R3	-1.1	0.34 (0.088-1.3)	0.34	0.088	1.3	2.4	0.12
IGSF21	-0.62	0.54 (0.15-1.9)	0.54	0.15	1.9	0.91	0.34
TIMD4	-0.07	0.93 (0.36-2.4)	0.93	0.36	2.4	0.02	0.88
MANEAL	0.21	1.2 (0.36-4.2)	1.2	0.36	4.2	0.11	0.74
GMFG	0.43	1.5 (0.51-4.7)	1.5	0.51	4.7	0.59	0.44
MICB	0.31	1.4 (0.4-4.6)	1.4	0.4	4.6	0.24	0.62
ABI3	-0.42	0.66 (0.17-2.5)	0.66	0.17	2.5	0.37	0.54
HTR2B	0.66	1.9 (0.54-7)	1.9	0.54	7	1	0.31
ICOS	0.48	1.6 (0.59-4.5)	1.6	0.59	4.5	0.88	0.35
TNFRSF14	-0.52	0.6 (0.26-1.4)	0.6	0.26	1.4	1.5	0.22
APOBEC3H	-1.6	0.21 (0.054-0.79)	0.21	0.054	0.79	5.3	0.021
KIF20A	0.74	2.1 (0.7-6.3)	2.1	0.7	6.3	1.7	0.19
TBC1D10C	-0.76	0.47 (0.17-1.3)	0.47	0.17	1.3	2.1	0.15
STAB1	-0.086	0.92 (0.3-2.9)	0.92	0.3	2.9	0.02	0.88
DBP	-0.45	0.64 (0.19-2.1)	0.64	0.19	2.1	0.55	0.46
CD38	-0.74	0.47 (0.19-1.2)	0.47	0.19	1.2	2.5	0.11
LFNG	2.1	8.1 (1.5-42)	8.1	1.5	42	6	0.014
BHLHA15	-0.32	0.72 (0.32-1.7)	0.72	0.32	1.7	0.59	0.44
FGD3	-0.4	0.67 (0.2-2.3)	0.67	0.2	2.3	0.4	0.53
SH2D5	-0.088	0.92 (0.22-3.9)	0.92	0.22	3.9	0.01	0.9
PLD4	-0.031	0.97 (0.26-3.6)	0.97	0.26	3.6	0	0.96
MS4A1	0.037	1 (0.66-1.6)	1	0.66	1.6	0.03	0.87
DEF6	-0.17	0.84 (0.27-2.6)	0.84	0.27	2.6	0.09	0.76
CASP1	0.032	1 (0.33-3.2)	1	0.33	3.2	0	0.96
GLIPR2	1.5	4.5 (1-20)	4.5	1	20	4	0.046
WIPF1	0.53	1.7 (0.44-6.6)	1.7	0.44	6.6	0.58	0.45
PILRA	0.051	1.1 (0.33-3.4)	1.1	0.33	3.4	0.01	0.93
ODF3B	0.006	1 (0.34-2.9)	1	0.34	2.9	0	0.99
BTN3A1	-0.59	0.55 (0.21-1.4)	0.55	0.21	1.4	1.5	0.23
NHS	2.1	8.3 (2-34)	8.3	2	34	8.6	0.0034
PLCL2	0.69	2 (0.62-6.5)	2	0.62	6.5	1.3	0.25
CTSB	-1.2	0.31 (0.12-0.79)	0.31	0.12	0.79	6	0.014
AKR1B1	0.47	1.6 (0.7-3.7)	1.6	0.7	3.7	1.3	0.26
PLAC8	0.95	2.6 (0.98-6.9)	2.6	0.98	6.9	3.7	0.055
PARP15	0.34	1.4 (0.55-3.6)	1.4	0.55	3.6	0.5	0.48
IFI44	-0.95	0.39 (0.11-1.4)	0.39	0.11	1.4	2.1	0.15
HOPX	-0.02	0.98 (0.35-2.7)	0.98	0.35	2.7	0	0.97
CCDC88B	0.53	1.7 (0.55-5.2)	1.7	0.55	5.2	0.85	0.36
APOBEC3G	-1.8	0.17 (0.048-0.62)	0.17	0.048	0.62	7.3	0.0068
PTGS1	0.45	1.6 (0.39-6.3)	1.6	0.39	6.3	0.39	0.53
TRIM69	-1.2	0.3 (0.089-1)	0.3	0.089	1	3.7	0.054
RHOH	-0.18	0.84 (0.33-2.1)	0.84	0.33	2.1	0.14	0.71
FAM105A	-0.071	0.93 (0.3-2.9)	0.93	0.3	2.9	0.02	0.9
CHST11	0.77	2.2 (0.54-8.6)	2.2	0.54	8.6	1.2	0.27
LRMP	-0.035	0.97 (0.44-2.1)	0.97	0.44	2.1	0.01	0.93
RPL39L	-0.049	0.95 (0.31-2.9)	0.95	0.31	2.9	0.01	0.93
LYL1	0.059	1.1 (0.34-3.3)	1.1	0.34	3.3	0.01	0.92
HERC6	-0.8	0.45 (0.16-1.2)	0.45	0.16	1.2	2.4	0.13
MARCKS	1.5	4.5 (1.2-17)	4.5	1.2	17	4.9	0.028
SLC9A9	0.52	1.7 (0.52-5.4)	1.7	0.52	5.4	0.77	0.38
BUB1	0.75	2.1 (0.56-7.9)	2.1	0.56	7.9	1.2	0.27
EIF4EBP3	-0.68	0.51 (0.12-2.2)	0.51	0.12	2.2	0.82	0.37
CERKL	0.6	1.8 (0.59-5.7)	1.8	0.59	5.7	1.1	0.3
CD83	0.82	2.3 (0.65-8)	2.3	0.65	8	1.6	0.2
CLEC2D	-0.15	0.86 (0.21-3.5)	0.86	0.21	3.5	0.05	0.83
TMEM150B	0.59	1.8 (0.65-5)	1.8	0.65	5	1.3	0.26
LILRB2	0.059	1.1 (0.34-3.3)	1.1	0.34	3.3	0.01	0.92
CARD16	-0.061	0.94 (0.25-3.5)	0.94	0.25	3.5	0.01	0.93
RTN1	1.5	4.3 (1.1-17)	4.3	1.1	17	4.3	0.037
TLR4	1	2.7 (0.92-8.1)	2.7	0.92	8.1	3.3	0.07
RASAL3	-0.44	0.65 (0.23-1.8)	0.65	0.23	1.8	0.71	0.4
CENPM	-0.68	0.51 (0.1-2.5)	0.51	0.1	2.5	0.7	0.4
ISG20	-0.29	0.75 (0.19-2.9)	0.75	0.19	2.9	0.17	0.68
GPR160	0.47	1.6 (0.35-7.3)	1.6	0.35	7.3	0.37	0.54
CD320	0.024	1 (0.38-2.7)	1	0.38	2.7	0	0.96
SPAG5	1.2	3.3 (1-11)	3.3	1	11	4	0.046
XCL1	-1.6	0.2 (0.045-0.85)	0.2	0.045	0.85	4.8	0.029
PSMB8	-1.5	0.23 (0.088-0.6)	0.23	0.088	0.6	8.9	0.0028
TNF	0.47	1.6 (0.86-3)	1.6	0.86	3	2.2	0.13
PLA2G2D	-0.63	0.53 (0.24-1.2)	0.53	0.24	1.2	2.4	0.12
IRF7	-0.2	0.82 (0.21-3.1)	0.82	0.21	3.1	0.09	0.76
CPEB1	-2.2	0.11 (0.018-0.67)	0.11	0.018	0.67	5.7	0.017
SLC11A1	1.6	5 (2.1-12)	5	2.1	12	13	0.00031
ANLN	1.6	4.8 (1.3-18)	4.8	1.3	18	5.8	0.016
TXNDC5	0.15	1.2 (0.45-3.1)	1.2	0.45	3.1	0.1	0.75
MX1	-0.77	0.46 (0.16-1.3)	0.46	0.16	1.3	2.1	0.15
HENMT1	0.13	1.1 (0.25-5.1)	1.1	0.25	5.1	0.03	0.87
PIK3CG	0.41	1.5 (0.56-4.1)	1.5	0.56	4.1	0.67	0.41
IFFO1	0.92	2.5 (0.68-9.3)	2.5	0.68	9.3	1.9	0.17
GNG2	1	2.7 (0.93-7.9)	2.7	0.93	7.9	3.3	0.068
TRAF1	0.053	1.1 (0.32-3.4)	1.1	0.32	3.4	0.01	0.93
TNFRSF8	0.43	1.5 (0.25-9.4)	1.5	0.25	9.4	0.22	0.64
SIGLEC8	-1.3	0.27 (0.062-1.2)	0.27	0.062	1.2	2.9	0.091
DOK3	0.043	1 (0.36-3)	1	0.36	3	0.01	0.94
HSH2D	-1.4	0.26 (0.076-0.88)	0.26	0.076	0.88	4.7	0.031
PREX1	0.17	1.2 (0.28-5)	1.2	0.28	5	0.05	0.82
MCOLN2	0.47	1.6 (0.46-5.5)	1.6	0.46	5.5	0.55	0.46
VMO1	0.7	2 (0.91-4.5)	2	0.91	4.5	3	0.084
PRTN3	0.98	2.7 (0.73-9.7)	2.7	0.73	9.7	2.2	0.14
NFATC1	1	2.8 (1.2-6.5)	2.8	1.2	6.5	5.6	0.018
GLRX	0.51	1.7 (0.43-6.5)	1.7	0.43	6.5	0.56	0.46
BIK	-0.12	0.89 (0.27-3)	0.89	0.27	3	0.04	0.85
ICAM3	-0.37	0.69 (0.25-1.9)	0.69	0.25	1.9	0.52	0.47
AURKB	0.68	2 (0.81-4.8)	2	0.81	4.8	2.2	0.14
CD180	0.17	1.2 (0.49-2.8)	1.2	0.49	2.8	0.14	0.71
HERPUD1	-0.36	0.7 (0.21-2.3)	0.7	0.21	2.3	0.34	0.56
DHX58	-0.38	0.69 (0.3-1.6)	0.69	0.3	1.6	0.81	0.37
CD209	-0.38	0.69 (0.2-2.3)	0.69	0.2	2.3	0.37	0.54
HS3ST2	-0.017	0.98 (0.51-1.9)	0.98	0.51	1.9	0	0.96
IL21R	-0.093	0.91 (0.33-2.5)	0.91	0.33	2.5	0.03	0.86
GCSAM	0.75	2.1 (1-4.4)	2.1	1	4.4	4.1	0.044
KLHL6	-0.085	0.92 (0.35-2.4)	0.92	0.35	2.4	0.03	0.86
PAQR8	-0.39	0.68 (0.14-3.3)	0.68	0.14	3.3	0.23	0.63
LGALS3BP	-0.38	0.68 (0.19-2.5)	0.68	0.19	2.5	0.34	0.56
TRPM2	-1.1	0.32 (0.086-1.2)	0.32	0.086	1.2	2.9	0.086
FBP1	0.8	2.2 (0.57-8.8)	2.2	0.57	8.8	1.3	0.25
DOCK8	0.48	1.6 (0.53-4.9)	1.6	0.53	4.9	0.73	0.39
RAB42	0.5	1.6 (0.64-4.2)	1.6	0.64	4.2	1.1	0.3
DDX58	-0.55	0.57 (0.2-1.7)	0.57	0.2	1.7	1	0.31
TRAF5	1.1	3 (0.92-9.5)	3	0.92	9.5	3.3	0.068
GPR84	-0.34	0.71 (0.21-2.5)	0.71	0.21	2.5	0.29	0.59
CDCA7	-0.17	0.84 (0.28-2.5)	0.84	0.28	2.5	0.1	0.76
MATK	-0.6	0.55 (0.19-1.5)	0.55	0.19	1.5	1.3	0.26
PPP1R18	2.1	7.8 (1.4-43)	7.8	1.4	43	5.6	0.018
ARHGEF6	0.93	2.5 (0.78-8.3)	2.5	0.78	8.3	2.4	0.12
SFMBT2	-0.4	0.67 (0.17-2.6)	0.67	0.17	2.6	0.34	0.56
UBASH3B	1.4	4 (1.1-14)	4	1.1	14	4.7	0.03
MX2	-0.11	0.9 (0.35-2.3)	0.9	0.35	2.3	0.05	0.82
NFATC4	0.64	1.9 (0.46-7.7)	1.9	0.46	7.7	0.78	0.38
HTRA4	-1.7	0.19 (0.039-0.9)	0.19	0.039	0.9	4.4	0.037
DGKA	1.1	2.9 (0.84-9.9)	2.9	0.84	9.9	2.8	0.091
NFKBIE	-0.08	0.92 (0.2-4.3)	0.92	0.2	4.3	0.01	0.92
BTN3A3	-0.67	0.51 (0.17-1.5)	0.51	0.17	1.5	1.4	0.23
TLR1	0.58	1.8 (0.47-6.8)	1.8	0.47	6.8	0.72	0.39
TLCD1	0.034	1 (0.28-3.8)	1	0.28	3.8	0	0.96
LMNB1	0.25	1.3 (0.39-4.2)	1.3	0.39	4.2	0.16	0.69
APOL2	-1.9	0.15 (0.028-0.78)	0.15	0.028	0.78	5.1	0.024
IQGAP3	1.1	3 (0.77-11)	3	0.77	11	2.5	0.11
S1PR2	0.71	2 (0.41-10)	2	0.41	10	0.76	0.38
FMO3	0.31	1.4 (0.41-4.5)	1.4	0.41	4.5	0.26	0.61
CCDC74A	0.22	1.3 (0.33-4.8)	1.3	0.33	4.8	0.11	0.74
TLR7	-0.95	0.39 (0.12-1.3)	0.39	0.12	1.3	2.4	0.12
HERC5	-1	0.35 (0.096-1.3)	0.35	0.096	1.3	2.5	0.11
TLR3	-0.79	0.45 (0.14-1.5)	0.45	0.14	1.5	1.7	0.19
STK17A	0.95	2.6 (0.82-8.1)	2.6	0.82	8.1	2.6	0.11
FLI1	0.69	2 (0.48-8.2)	2	0.48	8.2	0.91	0.34
HLA_DMB	-0.73	0.48 (0.18-1.3)	0.48	0.18	1.3	2.2	0.14
TNFRSF17	-0.48	0.62 (0.35-1.1)	0.62	0.35	1.1	2.7	0.1
ASCL2	-2.5	0.085 (0.011-0.67)	0.085	0.011	0.67	5.5	0.019
TAPBPL	-0.42	0.65 (0.2-2.1)	0.65	0.2	2.1	0.49	0.48
MAP1LC3C	1.1	2.9 (0.78-11)	2.9	0.78	11	2.5	0.11
PSG1	-0.26	0.77 (0.36-1.6)	0.77	0.36	1.6	0.46	0.5
IRF5	0.057	1.1 (0.22-5.1)	1.1	0.22	5.1	0.01	0.94
TNNI2	0.53	1.7 (1.1-2.6)	1.7	1.1	2.6	6.3	0.012
OXER1	-0.19	0.83 (0.19-3.7)	0.83	0.19	3.7	0.06	0.81
ADAM28	0.56	1.7 (0.55-5.5)	1.7	0.55	5.5	0.91	0.34
TRAF3IP3	-0.61	0.54 (0.17-1.7)	0.54	0.17	1.7	1.1	0.29
TP53INP1	-0.99	0.37 (0.1-1.4)	0.37	0.1	1.4	2.2	0.14
IL18BP	-0.47	0.62 (0.19-2)	0.62	0.19	2	0.63	0.43
IL16	0.042	1 (0.4-2.8)	1	0.4	2.8	0.01	0.93
CCDC167	0.079	1.1 (0.22-5.4)	1.1	0.22	5.4	0.01	0.92
TTC39C	1	2.8 (0.69-11)	2.8	0.69	11	2.1	0.15
MFNG	0.2	1.2 (0.34-4.4)	1.2	0.34	4.4	0.09	0.76
MELK	0.54	1.7 (0.44-6.6)	1.7	0.44	6.6	0.61	0.44
KIFC1	0.2	1.2 (0.34-4.4)	1.2	0.34	4.4	0.1	0.76
ITK	-0.1	0.9 (0.34-2.4)	0.9	0.34	2.4	0.04	0.83
IL12RB1	-0.45	0.64 (0.21-2)	0.64	0.21	2	0.6	0.44
MYBPC2	0.17	1.2 (0.58-2.4)	1.2	0.58	2.4	0.22	0.64
BIRC5	0.63	1.9 (0.65-5.4)	1.9	0.65	5.4	1.4	0.24
ARHGAP25	0.014	1 (0.35-3)	1	0.35	3	0	0.98
FUT7	-0.48	0.62 (0.14-2.8)	0.62	0.14	2.8	0.39	0.53
IL24	0.21	1.2 (0.47-3.2)	1.2	0.47	3.2	0.18	0.67
CD28	0.27	1.3 (0.45-3.8)	1.3	0.45	3.8	0.25	0.62
MAP3K14	0.64	1.9 (0.53-6.8)	1.9	0.53	6.8	0.98	0.32
CD40LG	-0.58	0.56 (0.19-1.7)	0.56	0.19	1.7	1.1	0.3
NXPE3	0.17	1.2 (0.31-4.5)	1.2	0.31	4.5	0.06	0.8
1-Sep	-0.39	0.68 (0.25-1.9)	0.68	0.25	1.9	0.57	0.45
CERS1	-0.95	0.39 (0.069-2.2)	0.39	0.069	2.2	1.2	0.28
PHYH	0.6	1.8 (0.35-9.4)	1.8	0.35	9.4	0.51	0.47
UBASH3A	-0.76	0.47 (0.14-1.5)	0.47	0.14	1.5	1.6	0.2
MAP3K8	1.6	5 (1.6-15)	5	1.6	15	8	0.0048
IGFLR1	-0.2	0.82 (0.25-2.6)	0.82	0.25	2.6	0.11	0.74
JSRP1	-0.5	0.61 (0.28-1.3)	0.61	0.28	1.3	1.7	0.19
6-Sep	0.35	1.4 (0.44-4.5)	1.4	0.44	4.5	0.34	0.56
BCL11A	0.43	1.5 (0.43-5.4)	1.5	0.43	5.4	0.44	0.51
CEACAM21	0.14	1.2 (0.37-3.6)	1.2	0.37	3.6	0.06	0.81
CENPF	1.2	3.2 (0.94-11)	3.2	0.94	11	3.5	0.062
PARP9	-0.5	0.61 (0.22-1.7)	0.61	0.22	1.7	0.89	0.34
PBK	0.91	2.5 (0.81-7.6)	2.5	0.81	7.6	2.5	0.11
FAM69A	0.88	2.4 (0.63-9.2)	2.4	0.63	9.2	1.7	0.2
PDE6G	0.48	1.6 (0.51-5.1)	1.6	0.51	5.1	0.66	0.42
DENND5B	0.1	1.1 (0.33-3.7)	1.1	0.33	3.7	0.03	0.87
DBI	-1.2	0.31 (0.044-2.2)	0.31	0.044	2.2	1.3	0.25
C10orf128	2.6	13 (2.5-70)	13	2.5	70	9.1	0.0025
CARD9	0.64	1.9 (0.48-7.6)	1.9	0.48	7.6	0.83	0.36
PADI2	1.1	3.1 (0.99-10)	3.1	0.99	10	3.8	0.053
ADAP2	-0.26	0.77 (0.18-3.3)	0.77	0.18	3.3	0.12	0.73
