# Supplementary material for: Identifying M1 Macrophage-Related Genes Through a Co-expression Network to Construct a Four-Gene Risk-Scoring Model for Predicting Thyroid Cancer Prognosis
Source: Front Genet. 2020 Oct 29;11:591079. doi: 10.3389/fgene.2020.591079 (PMC7658400; doi:10.3389/fgene.2020.591079)
Supplement: Supplementary Table S4 — GSEA results. [file Table_4.csv]

Supplementary Table S4
GSEA results
	ID	Description	setSize	enrichmentScore	NES	pvalue	p.adjust	qvalues	rank	leading_edge	core_enrichment
HALLMARK_OXIDATIVE_PHOSPHORYLATION	HALLMARK_OXIDATIVE_PHOSPHORYLATION	HALLMARK_OXIDATIVE_PHOSPHORYLATION	184	0.471457493	1.750742295	8.62E-06	0.000388522	0.000253562	6827	tags=57%, list=34%, signal=38%	ACAT1/MAOB/NNT/CYCS/SLC25A5/OGDH/PDK4/DLD/ACADSB/IDH2/ALDH6A1/VDAC3/MDH2/MPC1/ALAS1/ACADM/SLC25A20/HADHB/HSPA9/AIFM1/PHYH/FH/ACO2/SDHA/LDHB/GOT2/CS/UQCRC2/IDH3A/AFG3L2/CYC1/COX7B/COX8A/NDUFS2/GPI/TIMM17A/ETFDH/UQCRFS1/POR/SDHC/IMMT/DLST/NDUFS1/HADHA/ATP6V0B/COX10/CPT1A/COX15/ETFA/OPA1/PDHA1/OAT/SUCLG1/HSD17B10/FDX1/DLAT/SDHD/NDUFA1/COX6A1/COX5A/HCCS/MRPL15/NDUFB2/NDUFA5/MRPS11/IDH3B/MRPL34/ECHS1/…
HALLMARK_ALLOGRAFT_REJECTION	HALLMARK_ALLOGRAFT_REJECTION	HALLMARK_ALLOGRAFT_REJECTION	195	0.453543265	1.69232702	1.55E-05	0.000388522	0.000253562	3395	tags=39%, list=17%, signal=33%	CARTPT/CXCL13/MMP9/IL1B/CD79A/IRF8/CCL4/IL10/ACHE/GPR65/PRKCB/PTPRC/IRF4/ITGAL/IL12A/CD86/TRAT1/CCL2/HCLS1/SRGN/CXCL9/ITGB2/IL16/CRTAM/CD4/LY86/TNF/CD80/SPI1/FCGR2B/WAS/TLR1/TLR6/CCR5/FGR/IL6/CD28/CCL19/LCP2/RPL3L/STAB1/NLRP3/IGSF6/HLA-DQA1/CCR1/ITK/GZMB/IL12RB1/ZAP70/CD40LG/HLA-DRA/C2/CD247/F2/NOS2/TLR2/PRKCG/IL2RG/CD8A/NCF4/PRF1/IL2RA/JAK2/NCR1/SIT1/FASLG/HDAC9/CD3E/CCL5/BCAT1/PF4/CFP/IL12B/F2R…
HALLMARK_MTORC1_SIGNALING	HALLMARK_MTORC1_SIGNALING	HALLMARK_MTORC1_SIGNALING	195	0.435451995	1.624822224	8.79E-05	0.001464834	0.000955997	4412	tags=38%, list=22%, signal=30%	SLA/NUPR1/ME1/FADS2/CXCR4/LGMN/ITGB2/SLC9A3R1/FGL2/TXNRD1/DAPP1/STARD4/PSAT1/TFRC/ADIPOR2/SDF2L1/IFI30/HSPA5/GCLC/HSP90B1/CALR/STC1/AURKA/PGK1/SQLE/ATP2A2/VLDLR/HMGCR/HMGCS1/BTG2/UCHL5/FADS1/CTH/GLA/CDC25A/CANX/RRM2/IDI1/PRDX1/HSPA9/QDPR/ALDOA/GLRX/GOT1/NFIL3/BCAT1/SLC7A5/CFP/GPI/ACACA/PDK1/PIK3R3/ADD3/G6PD/IMMT/ACSL3/TPI1/GAPDH/ACTR2/SORD/BUB1/ACLY/YKT6/RDH11/RPN1/ACTR3/UNG/HMBS/ETF1/USO1/PLK1/R…
HALLMARK_INFLAMMATORY_RESPONSE	HALLMARK_INFLAMMATORY_RESPONSE	HALLMARK_INFLAMMATORY_RESPONSE	198	0.427968206	1.604018617	0.000167871	0.002098384	0.001369471	1863	tags=29%, list=9%, signal=27%	SLC4A4/SLC1A2/NDP/OLR1/C5AR1/KCNA3/IL1B/MSR1/AQP9/IL10/RGS16/CYBB/RGS1/C3AR1/GPR183/OSM/FPR1/CSF3R/PDE4B/GPC3/SELE/TACR3/IL10RA/PIK3R5/TNFRSF9/IL7R/CCL2/CD48/CXCL9/CCR7/SERPINE1/MEFV/SLC31A2/CD69/GPR132/CCRL2/TLR1/CXCL11/PDPN/IL6/CXCL10/P2RX7/CD14/MARCO/ROS1/LCP2/CXCL6/CLEC5A/STAB1/CSF3/CALCRL/NLRP3/GP1BA/CMKLR1/ITGA5/ATP2A2/BTG2/CCL24
HALLMARK_IL6_JAK_STAT3_SIGNALING	HALLMARK_IL6_JAK_STAT3_SIGNALING	HALLMARK_IL6_JAK_STAT3_SIGNALING	87	0.524700939	1.742486126	0.000239773	0.002397732	0.001564835	2444	tags=34%, list=12%, signal=30%	CNTFR/DNTT/CD36/CXCL13/IL1B/PIM1/CSF3R/PLA2G2A/CD38/PIK3R5/MAP3K8/SOCS3/CXCL9/TNF/HMOX1/CXCL11/IL6/CXCL10/CSF2RA/JUN/ITGA4/CD14/IL9R/CSF2RB/A2M/CXCL1/CCR1/IL12RB1/TLR2/IL2RG/INHBE
HALLMARK_ESTROGEN_RESPONSE_LATE	HALLMARK_ESTROGEN_RESPONSE_LATE	HALLMARK_ESTROGEN_RESPONSE_LATE	197	-0.414855204	-1.53074234	0.000806153	0.006717944	0.004384342	1331	tags=20%, list=7%, signal=19%	LSR/ASS1/CCND1/SLC27A2/TFAP2C/RET/CPE/NPY1R/PGR/CLIC3/CHPT1/NRIP1/FGFR3/PERP/EMP2/SCNN1A/TPD52L1/NBL1/ALDH3B1/NAB2/MDK/PRSS23/CAV1/TH/SULT2B1/CCNA1/SFN/GALE/TIAM1/NMU/KRT19/CXCL14/AGR2/IGSF1/KRT13/GJB3/TRIM29/SERPINA1/KLK10/KLK11
HALLMARK_COAGULATION	HALLMARK_COAGULATION	HALLMARK_COAGULATION	138	-0.449320503	-1.598747879	0.001078628	0.007704487	0.005028192	2202	tags=28%, list=11%, signal=25%	C3/SERPING1/SERPINC1/F3/MMP3/PLG/MMP1/RAPGEF3/FYN/S100A13/MAFF/CAPN5/BMP1/MST1/S100A1/CTSE/ITGA2/ANG/PLAU/SERPINB2/HPN/PROC/GSN/CFI/CFH/PRSS23/DUSP6/CFB/ANXA1/KLK8/CTSH/COMP/CLU/TIMP1/PROS1/DPP4/FN1/SERPINA1/TMPRSS6
HALLMARK_APICAL_JUNCTION	HALLMARK_APICAL_JUNCTION	HALLMARK_APICAL_JUNCTION	194	-0.40607475	-1.496556856	0.002126695	0.012620397	0.008236469	1558	tags=27%, list=8%, signal=25%	AKT3/ADAM15/PCDH1/RAC2/COL16A1/SRC/MSN/NLGN2/MYL12B/CLDN7/CD276/TSPAN4/RASA1/MAPK13/CNN2/MYL9/SGCE/DMP1/CLDN4/BMP1/EGFR/ITGA2/CDH6/CDH11/BAIAP2/SDC3/MYH10/ITGA3/ITGA9/RRAS/MPZL2/AMH/ADRA1B/ITGB4/CADM2/ICAM1/CLDN6/GRB7/AMIGO2/MDK/SLIT2/CALB2/CDH15/ALOX15B/CADM3/CLDN9/CDH3/ICAM5/SLC30A3/CDH4/LAMB3/CDSN/DSC3
HALLMARK_HYPOXIA	HALLMARK_HYPOXIA	HALLMARK_HYPOXIA	191	0.395185576	1.471349654	0.002271671	0.012620397	0.008236469	3722	tags=35%, list=19%, signal=29%	SLC2A5/PYGM/PPARGC1A/KIF5A/PGF/BCAN/PIM1/FOS/GCK/GPC3/CXCR4/TKTL1/CA12/MT1E/ENO3/PRKCA/PCK1/SERPINE1/TNFAIP3/GCNT2/HMOX1/ACKR3/DUSP1/HOXB9/ZFP36/IL6/CITED2/RRAGD/JUN/SCARB1/TMEM45A/VEGFA/HSPA5/FBP1/ATF3/BCL2/STC1/PGK1/B4GALNT2/HK1/VLDLR/CSRP2/MT2A/ENO2/AKAP12/STC2/INHA/PPP1R3C/GAPDHS/COL5A1/PDGFB/BTG1/ALDOA/GLRX/TGFBI/NFIL3/KLF6/GPC1/NR3C1/UGP2/ETS1/GPI/PDK1/EDN2/BRS3/GYS1/TPI1/GAPDH
HALLMARK_ADIPOGENESIS	HALLMARK_ADIPOGENESIS	HALLMARK_ADIPOGENESIS	193	0.376354504	1.405407158	0.005125899	0.025629496	0.016726619	5010	tags=42%, list=25%, signal=31%	FABP4/ADIG/CD36/LIFR/HSPB8/ALDH2/ME1/GPAM/SPARCL1/PPARG/COL4A1/ADIPOQ/SCARB1/ADIPOR2/MARC2/MGLL/MYLK/DLD/LEP/LAMA4/SLC19A1/NABP1/COL15A1/CHCHD10/PIM3/MDH2/ESRRA/CMBL/ACADM/GHITM/TOB1/GPX3/QDPR/AIFM1/PHYH/ACO2/DNAJB9/ALDOA/ACADS/CS/UBC/IDH3A/FZD4/YWHAG/CYC1/COX7B/COX8A/PREB/PPP1R15B/COQ9/LPCAT3/VEGFB/SULT1A1/POR/SDHC/IMMT/DHRS7/SORBS1/CPT2/ACLY/DBT/SUCLG1/ABCB8/CHUK/TKT/GBE1/DLAT/FAH/COX6A1/ENPP2/…
HALLMARK_TNFA_SIGNALING_VIA_NFKB	HALLMARK_TNFA_SIGNALING_VIA_NFKB	HALLMARK_TNFA_SIGNALING_VIA_NFKB	198	0.368609106	1.381541571	0.006873253	0.031242059	0.020389555	3128	tags=34%, list=16%, signal=29%	OLR1/FOSB/NR4A3/IL1B/PLEK/CCL4/NR4A1/BCL2A1/GPR183/FOS/PDE4B/EGR3/SGK1/TNFRSF9/KYNU/IL7R/CCL2/MAP3K8/SOCS3/SERPINE1/MARCKS/TNFAIP3/TNF/CD80/ACKR3/EGR2/CD69/DUSP1/CCRL2/KLF2/GFPT2/ZFP36/CXCL11/GEM/IL6/CXCL10/GADD45B/JUN/RHOB/CXCL6/VEGFA/TNFAIP8/SNN/ATF3/CXCL1/IER2/BMP2/NR4A2/SLC16A6/BTG2/RCAN1/EGR1/TLR2/SOD2/GCH1/KLF9/TUBB2A/PHLDA1/DENND5A/NFKBIA/BTG1/HES1/MSC/NFIL3/SLC2A6/KLF6/CCL5/PTX3
